# Supplementary material for: Genomic Regions 10q22.2, 17q21.31, and 2p23.1 Can Contribute to a Lower Lung Function in African Descent Populations
Source: Genes (Basel). 2020 Sep 4;11(9):1047. doi: 10.3390/genes11091047 (PMC7565985; doi:10.3390/genes11091047)
Supplement: Supplementary file 1 [file genes-11-01047-s001.zip]

Archive with 11 entries (11 files):
- Table S5.pdf
- Figure S1.jpeg
- Figure S2.jpeg
- Figure S3.jpeg
- Figure S4.jpeg
- Figure S5.jpeg
- Figure S6.jpg
- Table S1.pdf
- Table S2.pdf
- Table S3.pdf
- Table S4.pdf
